# Supplementary material for: Coptis wawushanensis (Ranunculaceae), a new species from Sichuan, China
Source: PhytoKeys. 2026 Mar 27;272:107–19. doi: 10.3897/phytokeys.272.162961 (PMC13049450; doi:10.3897/phytokeys.272.162961)
Supplement: XML Treatment for Coptis wawushanensis [file phytokeys.272.162961-treatment1.xml]

<!DOCTYPE tp:taxon-treatment
  PUBLIC "-//TaxonX//DTD Taxonomic Treatment Publishing DTD v0 20100105//EN" "tax-treatment-NSO.dtd">
<tp:taxon-treatment xmlns:tp="http://www.plazi.org/taxpub"><tp:treatment-meta><kwd-group><label>Taxon classification</label><kwd>
                <named-content content-type="kingdom">Plantae</named-content>
              </kwd><kwd>
                <named-content content-type="order">Ranunculales</named-content>
              </kwd><kwd>
                <named-content content-type="family">Ranunculaceae</named-content>
              </kwd></kwd-group><mixed-citation publication-type="journal"><person-group><name><surname>Xiao</surname><given-names>Yang</given-names></name><name><surname>Zhang</surname><given-names>Chi</given-names></name><name><surname>Ke</surname><given-names>Wenjia</given-names></name><name><surname>Tang</surname><given-names>Zhongxiang</given-names></name><name><surname>Chen</surname><given-names>Xin</given-names></name><name><surname>Yan</surname><given-names>Zhuyun</given-names></name><name><surname>Song</surname><given-names>Liangke</given-names></name><name><surname>Yang</surname><given-names>Jue</given-names></name><name><surname>Shen</surname><given-names>Wenzhong</given-names></name><name><surname>Zhou</surname><given-names>Tao</given-names></name><name><surname>Ma</surname><given-names>Yuntong</given-names></name></person-group><article-title><italic><tp:taxon-name><tp:taxon-name-part taxon-name-part-type="genus" reg="Coptis">Coptis</tp:taxon-name-part> <tp:taxon-name-part taxon-name-part-type="species" reg="wawushanensis">wawushanensis</tp:taxon-name-part></tp:taxon-name></italic> (<tp:taxon-name><tp:taxon-name-part taxon-name-part-type="family" reg="Ranunculaceae">Ranunculaceae</tp:taxon-name-part></tp:taxon-name>), a new species from Sichuan, China</article-title><source>PhytoKeys</source><day>27</day><month>03</month><year>2026</year><volume>272</volume><fpage>107</fpage><lpage>119</lpage><pub-id pub-id-type="doi">10.3897/phytokeys.272.162961</pub-id></mixed-citation></tp:treatment-meta><tp:nomenclature><tp:taxon-name><object-id xmlns:xlink="http://www.w3.org/1999/xlink" content-type="arpha" xlink:type="simple">FBC0A9E9-43A6-5465-873F-A272FF742A7C</object-id>
                    		<tp:taxon-name-part taxon-name-part-type="genus" reg="Coptis">Coptis</tp:taxon-name-part> <tp:taxon-name-part taxon-name-part-type="species" reg="wawushanensis">wawushanensis</tp:taxon-name-part>
                    	
                    		<object-id xmlns:xlink="http://www.w3.org/1999/xlink" content-type="ipni" xlink:type="simple">urn:lsid:ipni.org:names:77378087-1</object-id>
                    	</tp:taxon-name><tp:taxon-authority>Y.T.Ma, T.Zhou &amp; Y.Xiao</tp:taxon-authority><tp:taxon-status xmlns:xlink="http://www.w3.org/1999/xlink" xlink:type="simple">sp. nov.</tp:taxon-status><xref ref-type="fig" rid="F2">Figs 2</xref><xref ref-type="fig" rid="F3">, 3</xref></tp:nomenclature><tp:treatment-sec sec-type="Common name"><title>Common name.</title><p>“瓦屋山黄连” (Wa Wu Shan Huang Lian).</p><fig id="F2" position="float" orientation="portrait"><object-id xmlns:xlink="http://www.w3.org/1999/xlink" content-type="doi" xlink:type="simple">10.3897/phytokeys.272.162961.figure2</object-id><object-id xmlns:xlink="http://www.w3.org/1999/xlink" content-type="arpha" xlink:type="simple">91A1B51A-F63C-55CA-9FD1-62AAE46BFC38</object-id><label>Figure 2.</label><caption><p><italic><tp:taxon-name><tp:taxon-name-part taxon-name-part-type="genus" reg="Coptis">Coptis</tp:taxon-name-part> <tp:taxon-name-part taxon-name-part-type="species" reg="wawushanensis">wawushanensis</tp:taxon-name-part></tp:taxon-name></italic> Y.T.Ma, T.Zhou &amp; Y.Xiao, sp. nov. <bold>A</bold>. Habit; <bold>B</bold>. Stamen; <bold>C</bold>. Sepals; <bold>D</bold>. Petals; <bold>E</bold>. Flower; <bold>F</bold>. Follicles; <bold>G</bold>. Seeds. Drawn by Liangke Song.</p></caption><graphic xmlns:xlink="http://www.w3.org/1999/xlink" xlink:href="phytokeys-272-107_article-162961__-g002.jpg" id="oo_1570976.jpg" position="float" orientation="portrait" xlink:type="simple"><uri content-type="original_file" xlink:type="simple">https://binary.pensoft.net/fig/1570976</uri></graphic></fig><fig id="F3" position="float" orientation="portrait"><object-id xmlns:xlink="http://www.w3.org/1999/xlink" content-type="doi" xlink:type="simple">10.3897/phytokeys.272.162961.figure3</object-id><object-id xmlns:xlink="http://www.w3.org/1999/xlink" content-type="arpha" xlink:type="simple">D2EB4A33-41AC-51D6-9482-26013D1700AF</object-id><label>Figure 3.</label><caption><p><italic><tp:taxon-name><tp:taxon-name-part taxon-name-part-type="genus" reg="Coptis">Coptis</tp:taxon-name-part> <tp:taxon-name-part taxon-name-part-type="species" reg="wawushanensis">wawushanensis</tp:taxon-name-part></tp:taxon-name></italic> Y.T.Ma, T.Zhou &amp; Y.Xiao, sp. nov. <bold>A</bold>. Species habitat (Heishan Village, Hongya County, Sichuan, China); <bold>B</bold>. Plant in the flowering phase; <bold>C</bold>. Plant in fruiting stage; <bold>D</bold>. Stolon; <bold>E</bold>. Whole plant; <bold>F</bold>. Leaf, frontal and back view; <bold>G</bold>. Inflorescence; <bold>H</bold>. Flowers; <bold>I</bold>. Rhizome; <bold>J</bold>. Sepals; <bold>K</bold>. Petals; <bold>L–N</bold>. Follicles and seeds. Photos by Yang Xiao &amp; Chi Zhang.</p></caption><graphic xmlns:xlink="http://www.w3.org/1999/xlink" xlink:href="phytokeys-272-107_article-162961__-g003.jpg" id="oo_1570977.jpg" position="float" orientation="portrait" xlink:type="simple"><uri content-type="original_file" xlink:type="simple">https://binary.pensoft.net/fig/1570977</uri></graphic></fig></tp:treatment-sec><tp:treatment-sec sec-type="Type"><title>Type.</title><p>• China. Sichuan Province. Hongya County. Heishan Village; 1655 m a.s.l.; <named-content xmlns:xlink="http://www.w3.org/1999/xlink" content-type="dwc:verbatimCoordinates" xlink:type="simple">29°28'N, 103°9'E</named-content>; 16 April 2025; <italic>Yang Xiao &amp; Chi Zhang HS25041601</italic> (holotype: <named-content xmlns:xlink="http://www.w3.org/1999/xlink" content-type="dwc:institutional_code" xlink:title="Chengdu College of Traditional Chinese Medicine" xlink:href="https://scientific-collections.gbif.org/institution/3dd4499e-f0e3-42b1-a566-a27379370f7d" xlink:type="simple">CDCM</named-content>!) (Suppl. material <xref ref-type="supplementary-material" rid="S3">3</xref>).</p></tp:treatment-sec><tp:treatment-sec sec-type="Diagnosis"><title>Diagnosis.</title><p><italic><tp:taxon-name><tp:taxon-name-part taxon-name-part-type="genus" reg="Coptis">Coptis</tp:taxon-name-part> <tp:taxon-name-part taxon-name-part-type="species" reg="wawushanensis">wawushanensis</tp:taxon-name-part></tp:taxon-name></italic> is morphologically similar to <italic><tp:taxon-name><tp:taxon-name-part taxon-name-part-type="genus" reg="Coptis">C.</tp:taxon-name-part> <tp:taxon-name-part taxon-name-part-type="species" reg="omeiensis">omeiensis</tp:taxon-name-part></tp:taxon-name></italic> but differs by an ovate leaf blade (vs. lanceolate to narrowly ovate), a central leaf segment 1.5–2.5× as long as the lateral segments (vs. 3–3.5×), short scapes 5–8 cm long (vs. 15–27 cm), petals narrowly lanceolate (vs. linear-lanceolate), and well-developed stolons (vs. absent). It differs from its sister species <italic><tp:taxon-name><tp:taxon-name-part taxon-name-part-type="genus" reg="Coptis">C.</tp:taxon-name-part> <tp:taxon-name-part taxon-name-part-type="species" reg="huanjiangensis">huanjiangensis</tp:taxon-name-part></tp:taxon-name></italic> by the longer central segment relative to the lateral segments (1.5–2.5× vs. subequal to slightly longer), linear-lanceolate sepals (vs. long-elliptic or lanceolate), narrowly lanceolate petals (vs. spatulate), and stolons present (vs. absent). It can be further distinguished from <italic><tp:taxon-name><tp:taxon-name-part taxon-name-part-type="genus" reg="Coptis">C.</tp:taxon-name-part> <tp:taxon-name-part taxon-name-part-type="species" reg="deltoidea">deltoidea</tp:taxon-name-part></tp:taxon-name></italic> by leaves deeply 6–11-lobed with remote lobes (vs. 4–6-lobed with lobes ± contiguous), a central leaf segment 1.5–2.5× as long as the lateral segments (vs. only slightly longer), and linear-lanceolate sepals (vs. narrowly ovate).</p></tp:treatment-sec><tp:treatment-sec sec-type="Description"><title>Description.</title><p><bold><italic>Herbs</italic></bold> perennial. <bold><italic>Rhizomes</italic></bold> unbranched or sparsely branched. <bold><italic>Leaves</italic></bold> basal, petioles 7–25 cm, glabrous; lamina 7–18 × 4–15 cm, ovate, three-segmented, margins sparsely bearing upturned spinulose hairs; central segment petiolulate, petiolule 0.3–2.5 cm long, 7–16 × 2.5–7 cm, rhombic-lanceolate, deeply 6–11-lobed, lobes remote, ultimate lobes margin acute serrate; lateral segments sessile or with a slender petiolule, petiolule 1–6 mm long, obliquely ovate, unequally bidentate. <bold><italic>Inflorescences</italic></bold> cymose, monochasial or dichasial, 3–5-flowered; scape 1–several, erect, 5–8 cm long, glabrous, sulcate; bracts lanceolate, deeply 3-lobed or pectinate-pinnatifid. <bold><italic>Flowers</italic></bold> actinomorphic, bisexual; sepals 5, 5.5–9.0 × 0.8–1.6 mm, linear-lanceolate, greenish, sparsely puberulous; petals ca. 10, 2–4 mm long, 1/3–1/2 as long as sepals, narrowly lanceolate, glabrous, apex acuminate; stamens numerous, glabrous, 1.5–3 mm long; pistils 8–12, 2–4 mm long. <bold><italic>Follicles</italic></bold> 6.5–10 mm long, stipitate. <bold><italic>Seeds</italic></bold> ca. 2 × 0.8 mm, ellipsoid, brown.</p></tp:treatment-sec><tp:treatment-sec sec-type="Distribution and habitat"><title>Distribution and habitat.</title><p>Several populations of this species have been found in Wawu Mountain in Meishan City and Emei Mountain in Leshan City, China. It grows in the forest at 1600–2000 m. a. s. l.</p></tp:treatment-sec><tp:treatment-sec sec-type="Etymology"><title>Etymology.</title><p>The specific epithet is derived from the type locality, Wawu Mountain, Sichuan.</p></tp:treatment-sec><tp:treatment-sec sec-type="Phenology"><title>Phenology.</title><p>The species was observed flowering in February–March and fruiting in April–May.</p></tp:treatment-sec><tp:treatment-sec sec-type="Conservation status"><title>Conservation status.</title><p><italic><tp:taxon-name><tp:taxon-name-part taxon-name-part-type="genus" reg="Coptis">Coptis</tp:taxon-name-part> <tp:taxon-name-part taxon-name-part-type="species" reg="wawushanensis">wawushanensis</tp:taxon-name-part></tp:taxon-name></italic> is currently known only from the Wawu Mountain (Meishan City) and Emei Mountain (Leshan City) regions in Sichuan Province, China. Five discrete populations have been documented, each comprising approximately 100 individuals. Pending the collection of more comprehensive data, its conservation status is preliminarily assessed as “Data Deficient (DD)” according to the IUCN guidelines (<xref ref-type="bibr" rid="B7">IUCN Standards and Petitions Committee 2022</xref>).</p></tp:treatment-sec><tp:treatment-sec sec-type="Note"><title>Note.</title><p>An identification key to <italic><tp:taxon-name><tp:taxon-name-part taxon-name-part-type="genus" reg="Coptis">Coptis</tp:taxon-name-part> <tp:taxon-name-part taxon-name-part-type="species" reg="wawushanensis">wawushanensis</tp:taxon-name-part></tp:taxon-name></italic> and its closest relatives (<italic><tp:taxon-name><tp:taxon-name-part taxon-name-part-type="genus" reg="Coptis">C.</tp:taxon-name-part> <tp:taxon-name-part taxon-name-part-type="species" reg="huanjiangensis">huanjiangensis</tp:taxon-name-part></tp:taxon-name></italic>, <italic><tp:taxon-name><tp:taxon-name-part taxon-name-part-type="genus" reg="Coptis">C.</tp:taxon-name-part> <tp:taxon-name-part taxon-name-part-type="species" reg="omeiensis">omeiensis</tp:taxon-name-part></tp:taxon-name></italic>, and <italic><tp:taxon-name><tp:taxon-name-part taxon-name-part-type="genus" reg="Coptis">C.</tp:taxon-name-part> <tp:taxon-name-part taxon-name-part-type="species" reg="deltoidea">deltoidea</tp:taxon-name-part></tp:taxon-name></italic>) is provided below.</p></tp:treatment-sec><tp:treatment-sec><!--Section generated to contain objects referenced in tp:taxon-treatment.--><supplementary-material xmlns:xlink="http://www.w3.org/1999/xlink" id="S3" position="float" orientation="portrait" xlink:type="simple"><object-id content-type="arpha" xlink:type="simple">B14F39C7-054E-521B-8495-983D6EA56D37</object-id><label>Supplementary material 3</label><caption><p>Photo of the holotype</p></caption><statement content-type="dataType"><label>Data type</label><p>jpg</p></statement><statement content-type="notes"><label>Explanation note</label><p>The photo of the holotype is stored at the <named-content content-type="dwc:institutional_code" xlink:title="Chengdu College of Traditional Chinese Medicine" xlink:href="https://scientific-collections.gbif.org/institution/3dd4499e-f0e3-42b1-a566-a27379370f7d" xlink:type="simple">CDCM</named-content> with the accession number HS25041601.</p></statement><media xlink:href="phytokeys-272-107_article-162961__-s003.jpg" mimetype="image" mime-subtype="jpeg" position="float" orientation="portrait" id="oo_1570980.jpg" xlink:type="simple"><uri content-type="original_file" xlink:type="simple">https://binary.pensoft.net/file/1570980</uri></media><permissions><license xlink:type="simple"><license-p>This dataset is made available under the Open Database License (<ext-link ext-link-type="uri" xlink:href="http://opendatacommons.org/licenses/odbl/1.0/" xlink:type="simple">http://opendatacommons.org/licenses/odbl/1.0/</ext-link>). The Open Database License (ODbL) is a license agreement intended to allow users to freely share, modify, and use this Dataset while maintaining this same freedom for others, provided that the original source and author(s) are credited.</license-p></license></permissions><attrib specific-use="authors"> Yang Xiao, Chi Zhang, Wenjia Ke, Zhongxiang Tang, Xin Chen, Zhuyun Yan, Liangke Song, Jue Yang, Wenzhong Shen, Tao Zhou, Yuntong Ma</attrib></supplementary-material></tp:treatment-sec><ref-list><ref id="B7"><mixed-citation xmlns:xlink="http://www.w3.org/1999/xlink" xlink:type="simple">IUCN Standards and Petitions Committee (2022) Guidelines for using the IUCN Red List Categories and Criteria. Version 14. IUCN Standards and Petitions Committee. <ext-link xlink:href="https://www.iucnredlist.org/documents/RedListGuidelines.pdf" ext-link-type="uri" xlink:type="simple">https://www.iucnredlist.org/documents/RedListGuidelines.pdf</ext-link></mixed-citation></ref></ref-list></tp:taxon-treatment>
