# Supplementary material for: Coptis wawushanensis (Ranunculaceae), a new species from Sichuan, China
Source: PhytoKeys. 2026 Mar 27;272:107–19. doi: 10.3897/phytokeys.272.162961 (PMC13049450; doi:10.3897/phytokeys.272.162961)
Supplement: Supplementary material 1 — Supplementary tables [file phytokeys-272-107_article-162961__-s001.zip]

Archive with 7 entries (6 files):
- Supplementary material 1/
- Supplementary material 1/Supplementary table 1.xlsx
- Supplementary material 1/Supplementary table 2.xlsx
- Supplementary material 1/Supplementary table 3.xlsx
- Supplementary material 1/Supplementary table 4.xlsx
- Supplementary material 1/Supplementary table 5.xlsx
- Supplementary material 1/Supplementary table 6.xlsx
