# Supplementary material for: Coptis wawushanensis (Ranunculaceae), a new species from Sichuan, China
Source: PhytoKeys. 2026 Mar 27;272:107–19. doi: 10.3897/phytokeys.272.162961 (PMC13049450; doi:10.3897/phytokeys.272.162961)
Supplement: Supplementary material 1 — Supplementary tables [file phytokeys-272-107_article-162961__-s001.zip › Supplementary material 1/Supplementary table 1.xlsx]

## Sheet: Sheet1
Table S1. Accession number of 24 sequenced or downloaded plastid genomes in this study.
Organism	Sample ID	Database	GB accession no. or NGDC accession no.
Asteropyrum cavaleriei	/	GenBank	MG734861
Asteropyrum peltatum	/	GenBank	MG734862
Coptis deltoidea	EMS301	GenBank	NC064406
Coptis deltoidea	EMS302	GenBank	OP251124
Coptis huanjiangensis	HJ01	GenBank	OP251127
Coptis huanjiangensis	HJ02	GenBank	OP251128
Coptis omeiensis	EMS201	GenBank	OP251125
Coptis omeiensis	EMS202	GenBank	OP251126
Coptis teeta	FG01	GenBank	OP251129
Coptis teeta	FG02	GenBank	OP251130
Coptis chinensis var. brevisepala	HS01	GenBank	OM202488
Coptis chinensis var. brevisepala	JY01	GenBank	OM202490
Coptis chinensis var. chinensis	KL01	GenBank	OM202500
Coptis chinensis var. chinensis	PZC01	GenBank	OM202503
Coptis japonica	/	GenBank	NC054329
Coptis quinquesecta	/	GenBank	NC037759
Coptis trifolia	Q47	NGDC	GWHBJIT01000000
Coptis trifoliolata	Q45	NGDC	GWHBJIN01000000
Coptis aspleniifolia	Q38	NGDC	GWHBJIO01000000
Coptis quinquefolia	YL01	NGDC	GWHBJIL01000000
Coptis quinquesecta	Q41	NGDC	GWHBJIS01000000
Coptis ramosa	Q43	NGDC	GWHBJIM01000000
Coptis wawushanensis	WWS01*	GenBank	PV839636
Coptis wawushanensis	WWS02*	GenBank	PV839637
* Newly sequenced samples
