# Supplementary material for: Coptis wawushanensis (Ranunculaceae), a new species from Sichuan, China
Source: PhytoKeys. 2026 Mar 27;272:107–19. doi: 10.3897/phytokeys.272.162961 (PMC13049450; doi:10.3897/phytokeys.272.162961)
Supplement: Supplementary material 1 — Supplementary tables [file phytokeys-272-107_article-162961__-s001.zip › Supplementary material 1/Supplementary table 2.xlsx]

## Sheet: Sheet1
Table S2. Statistics of plastid genomes of Coptis wawushanensis
	Length				Coverage					GC
	LSC	SSC	IR	Total	LSC	IRa	SSC	IRb	Mean
WWS01	85095	17241	26173	154682	777.867	1312.32	547.108	1306.79	932.074	0.382
WWS02	85095	17241	26173	154682	740.792	1338.33	478.582	1320.48	910.76	0.382
