# Supplementary material for: Coptis wawushanensis (Ranunculaceae), a new species from Sichuan, China
Source: PhytoKeys. 2026 Mar 27;272:107–19. doi: 10.3897/phytokeys.272.162961 (PMC13049450; doi:10.3897/phytokeys.272.162961)
Supplement: Supplementary material 1 — Supplementary tables [file phytokeys-272-107_article-162961__-s001.zip › Supplementary material 1/Supplementary table 3.xlsx]

## Sheet: Sheet1
Table S3. Optimal partitioning scheme and best-fit substitution models used for the 79 PCGs ML phylogenetic analysis
Subset	BestModel	#sites	Partition names
1	GTR+G	646	accD_codon1, rpl33_codon2, rps14_codon3
2	GTR+G	1033	accD_codon2, cemA_codon1, ccsA_codon1
3	GTR+G	2508	psbB_codon3, rps19_codon3, petA_codon3, ycf4_codon3, accD_codon3, petB_codon3, ndhD_codon3, cemA_codon3
4	GTR	1462	rpl16_codon1, petA_codon1, atpB_codon1, atpA_codon1
5	GTR+G	1669	petA_codon2, ndhK_codon2, atpA_codon2, atpE_codon2, atpB_codon2
6	GTR	1079	atpA_codon3, rpl22_codon3, ndhH_codon3
7	GTR	1197	atpB_codon3, rps4_codon3, rps16_codon3, atpI_codon3, ndhI_codon3
8	GTR	656	atpE_codon1, rpl14_codon1, rps11_codon1, rpl2_codon1
9	GTR	479	atpE_codon3, psaI_codon3, psaJ_codon3, petN_codon3, ycf3_codon3, petG_codon3, rpl36_codon3
10	GTR+I+G	669	rps3_codon1, ndhE_codon1, atpF_codon1, ycf3_codon1
11	GTR	370	atpF_codon2, rpl23_codon3, rpl23_copy2_codon3
12	GTR+G	1053	rpl16_codon3, rps3_codon3, clpP_codon3, psbN_codon3, atpF_codon3, rpl2_codon3
13	GTR+G	642	rbcL_codon1, atpH_codon1, rps16_codon1
14	GTR	324	psbJ_codon2, petN_codon2, petL_codon2, psbZ_codon2, psaJ_codon2, atpH_codon2, psbF_codon2
15	GTR	637	rps18_codon3, psbH_codon3, rpl33_codon3, atpH_codon3, psbL_codon3, psbJ_codon3, petL_codon3, ndhK_codon3
16	GTR	2296	psbB_codon1, psbC_codon1, psbN_codon1, psaA_codon1, psaI_codon1, psaC_codon2, atpI_codon1, ndhJ_codon1
17	GTR+I+G	804	psbT_codon2, psbM_codon2, psaI_codon2, psbL_codon2, ndhE_codon2, petG_codon2, psbK_codon2, petB_codon2, atpI_codon2
18	GTR+I+G	1713	ccsA_codon2, ndhF_codon2, psbE_codon3, psbA_codon3, ndhC_codon2, ndhG_codon2
19	GTR+G	1474	rps15_codon2, rps15_codon3, psbT_codon3, rpl20_codon3, rpoA_codon3, rps11_codon3, ccsA_codon3, ndhA_codon3
20	GTR+I+G	838	matK_codon2, cemA_codon2, ndhE_codon3
21	GTR+I+G	368	clpP_codon1, petD_codon1
22	GTR+I+G	896	clpP_codon2, ndhB_codon3, psbZ_codon3, rps12_codon3
23	GTR+I+G	740	ndhG_codon3, psbM_codon3, matK_codon1, rps15_codon1
24	GTR+G	1520	ndhF_codon3, petD_codon3, matK_codon3, ndhC_codon3
25	GTR	740	psbK_codon1, ndhA_codon1, ycf4_codon2, rps8_codon2
26	GTR+I+G	934	ndhD_codon2, psbH_codon2, ndhA_codon2
27	GTR+I+G	2358	rpoC1_codon2, rpoB_codon2, rps18_codon2, ndhB_codon1
28	GTR+I+G	677	petD_codon2, ndhB_codon2
29	GTR+G	361	ndhC_codon1, rps11_codon2, ndhG_codon1
30	GTR+I+G	682	ycf4_codon1, ndhD_codon1
31	GTR+I+G	725	ndhF_codon1
32	GTR+I+G	3063	rps4_codon1, ndhH_codon1, rpoC1_codon1, rpoB_codon1, rpl16_codon2, petB_codon1, rps14_codon2, rpl2_codon2
33	GTR+I+G	4943	ndhH_codon2, ycf2_copy2_codon3, ycf2_codon3
34	GTR+I+G	667	rps7_codon2, rps7_copy2_codon2, ndhI_codon1, rps19_codon2, rps12_codon2
35	GTR+G	921	rps4_codon2, ndhJ_codon2, rpl22_codon2, rps3_codon2, ndhI_codon2
36	GTR	2115	ndhJ_codon3, psaB_codon3, psbC_codon3, psaA_codon3
37	GTR	1930	rpoA_codon1, ndhK_codon1, rpoC2_codon1
38	GTR	1809	petG_codon1, psbD_codon1, psaB_codon1, psaC_codon1, petN_codon1, psbJ_codon1, rpl36_codon2, psbA_codon1, psbE_codon1, psbZ_codon1
39	GTR	398	ycf3_codon2, rps14_codon1, petL_codon1, rps18_codon1
40	GTR	3759	psbN_codon2, psaB_codon2, psbD_codon2, psaA_codon2, psbA_codon2, psbC_codon2, psbB_codon2, psbE_codon2, psbL_codon1, rpl14_codon2, psbF_codon1, psbT_codon1, psaJ_codon1, rpl23_copy2_codon2, rpl23_codon2
41	GTR+G	3702	psaC_codon3, rpoB_codon3, rps2_codon3, rps8_codon3, rpl14_codon3, rpoC2_codon3, rpoC1_codon3
42	GTR+G	889	rbcL_codon3, psbK_codon3, psbD_codon3
43	GTR+G	2081	rpoA_codon2, rpoC2_codon2, rps2_codon2, rps16_codon2, psbF_codon3
44	GTR	309	rps2_codon1, psbH_codon1
45	GTR+I+G	102	psbI_codon1, psbI_codon3, psbI_codon2
46	GTR	421	psbM_codon1, rpl23_copy2_codon1, rpl23_codon1, rps8_codon1, rps19_codon1
47	GTR+I+G	5025	rbcL_codon2, ycf2_copy2_codon1, ycf2_codon1
48	GTR+G	394	rpl36_codon1, rpl20_codon1, rpl22_codon1, rpl33_codon1
49	GTR+I+G	115	rpl20_codon2
50	GTR+I+G	433	rps12_codon1, rps7_codon1, rps7_copy2_codon1
51	GTR	310	rps7_copy2_codon3, rps7_codon3
52	GTR+I+G	4550	ycf2_codon2, ycf2_copy2_codon2
