# Supplementary material for: Coptis wawushanensis (Ranunculaceae), a new species from Sichuan, China
Source: PhytoKeys. 2026 Mar 27;272:107–19. doi: 10.3897/phytokeys.272.162961 (PMC13049450; doi:10.3897/phytokeys.272.162961)
Supplement: Supplementary material 1 — Supplementary tables [file phytokeys-272-107_article-162961__-s001.zip › Supplementary material 1/Supplementary table 4.xlsx]

## Sheet: Sheet1
Table S4. Optimal partitioning scheme and best-fit substitution models used for the 79 PCGs BI phylogenetic analysis
Subset	BestModel	#sites	Partitionnames
1	GTR+G	646	accD_codon1,rpl33_codon2,rps14_codon3
2	GTR+G	1614	atpF_codon3,rpl2_codon3,cemA_codon1,ccsA_codon1,accD_codon2,psbF_codon3,rps16_codon2
3	GTR+G	2046	psaI_codon3,cemA_codon3,rps19_codon3,psbB_codon3,accD_codon3,petB_codon3,ycf4_codon3,petA_codon3
4	GTR	1462	atpB_codon1,atpA_codon1,rpl16_codon1,petA_codon1
5	GTR+G	1905	rps2_codon2,atpE_codon2,atpB_codon2,atpA_codon2,petA_codon2,ndhK_codon2
6	GTR	1079	atpA_codon3,rpl22_codon3,ndhH_codon3
7	GTR	1312	atpI_codon3,ndhI_codon3,atpB_codon3,clpP_codon3,rps4_codon3
8	GTR	656	atpE_codon1,rpl14_codon1,rpl2_codon1,rps11_codon1
9	GTR	443	petN_codon3,psaJ_codon3,atpE_codon3,ycf3_codon3,petG_codon3,rpl36_codon3
10	GTR+I+G	669	rps3_codon1,ndhE_codon1,ycf3_codon1,atpF_codon1
11	GTR	370	atpF_codon2,rpl23_copy2_codon3,rpl23_codon3
12	GTR+G	642	rbcL_codon1,atpH_codon1,rps16_codon1
13	GTR	324	petN_codon2,psbJ_codon2,psbZ_codon2,petL_codon2,psaJ_codon2,atpH_codon2,psbF_codon2
14	GTR	637	rps18_codon3,psbH_codon3,atpH_codon3,rpl33_codon3,psbJ_codon3,psbL_codon3,ndhK_codon3,petL_codon3
15	GTR	2236	psaC_codon2,psaI_codon1,ndhJ_codon1,atpI_codon1,psaA_codon1,psbN_codon1,psaB_codon1,psaC_codon1,petN_codon1,rpl36_codon2,psbJ_codon1
16	GTR+I+G	804	psbT_codon2,psbM_codon2,psaI_codon2,ndhE_codon2,psbL_codon2,petG_codon2,psbK_codon2,atpI_codon2,petB_codon2
17	GTR+I+G	1713	ccsA_codon2,psbE_codon3,ndhF_codon2,psbA_codon3,ndhC_codon2,ndhG_codon2
18	GTR+G	1474	rps15_codon3,rps15_codon2,rpl20_codon3,psbT_codon3,rps11_codon3,rpoA_codon3,ndhA_codon3,ccsA_codon3
19	GTR+I+G	838	matK_codon2,cemA_codon2,ndhE_codon3
20	GTR+I+G	368	clpP_codon1,petD_codon1
21	GTR+I+G	896	ndhB_codon3,clpP_codon2,rps12_codon3,psbZ_codon3
22	GTR+I+G	740	psbM_codon3,ndhG_codon3,matK_codon1,rps15_codon1
23	GTR+G	1520	ndhF_codon3,petD_codon3,matK_codon3,ndhC_codon3
24	GTR	740	psbK_codon1,ndhA_codon1,rps8_codon2,ycf4_codon2
25	GTR+I+G	934	ndhD_codon2,psbH_codon2,ndhA_codon2
26	GTR+I+G	2358	rpoC1_codon2,rpoB_codon2,ndhB_codon1,rps18_codon2
27	GTR+I+G	677	petD_codon2,ndhB_codon2
28	GTR+G	361	ndhC_codon1,ndhG_codon1,rps11_codon2
29	GTR+I+G	682	ycf4_codon1,ndhD_codon1
30	GTR+G	4068	rpoC2_codon3,ndhD_codon3,psaC_codon3,rps2_codon3,rpoB_codon3,rpl14_codon3,rpoC1_codon3
31	GTR+I+G	725	ndhF_codon1
32	GTR+I+G	3063	rps4_codon1,ndhH_codon1,rpoB_codon1,rpoC1_codon1,rpl16_codon2,petB_codon1,rpl2_codon2,rps14_codon2
33	GTR+I+G	4943	ndhH_codon2,ycf2_copy2_codon3,ycf2_codon3
34	GTR+I+G	667	rps7_copy2_codon2,rps7_codon2,ndhI_codon1,rps12_codon2,rps19_codon2
35	GTR+G	921	rps4_codon2,rpl22_codon2,ndhJ_codon2,ndhI_codon2,rps3_codon2
36	GTR	2115	ndhJ_codon3,psaB_codon3,psbC_codon3,psaA_codon3
37	GTR	1930	rpoA_codon1,rpoC2_codon1,ndhK_codon1
38	GTR	1371	psbB_codon1,psbC_codon1,psbD_codon1,petG_codon1
39	GTR	441	rps18_codon1,petL_codon1,psbN_codon3,ycf3_codon2,rps14_codon1
40	GTR	3759	psbE_codon2,psbL_codon1,rpl14_codon2,psbF_codon1,psbT_codon1,psaJ_codon1,rpl23_codon2,rpl23_copy2_codon2,psaB_codon2,psbN_codon2,psbD_codon2,psbA_codon2,psaA_codon2,psbB_codon2,psbC_codon2
41	GTR	498	psbA_codon1,psbE_codon1,psbZ_codon1
42	GTR+G	889	rbcL_codon3,psbD_codon3,psbK_codon3
43	GTR	309	rps2_codon1,psbH_codon1
44	GTR+I+G	102	psbI_codon1,psbI_codon2,psbI_codon3
45	GTR	421	psbM_codon1,rpl23_codon1,rpl23_copy2_codon1,rps8_codon1,rps19_codon1
46	GTR+I+G	5025	rbcL_codon2,ycf2_copy2_codon1,ycf2_codon1
47	GTR+G	571	rpl16_codon3,rps16_codon3,rps3_codon3,rps8_codon3
48	GTR+G	394	rpl36_codon1,rpl20_codon1,rpl33_codon1,rpl22_codon1
49	GTR+I+G	115	rpl20_codon2
50	GTR+G	1720	rpoC2_codon2,rpoA_codon2
51	GTR+I+G	433	rps12_codon1,rps7_codon1,rps7_copy2_codon1
52	GTR	310	rps7_copy2_codon3,rps7_codon3
53	GTR+I+G	4550	ycf2_copy2_codon2,ycf2_codon2
