# Supplementary material for: Coptis wawushanensis (Ranunculaceae), a new species from Sichuan, China
Source: PhytoKeys. 2026 Mar 27;272:107–19. doi: 10.3897/phytokeys.272.162961 (PMC13049450; doi:10.3897/phytokeys.272.162961)
Supplement: Supplementary material 1 — Supplementary tables [file phytokeys-272-107_article-162961__-s001.zip › Supplementary material 1/Supplementary table 5.xlsx]

## Sheet: Sheet1
Table S5. Best-fit substitution models used for the complete plastid genomes dataset phylogenetic analysis
	ML phylogenetic analysis	BI phylogenetic analysis
Best-fit model	GTR+F+I+I+R5	GTR+F+I+G4
