# Supplementary material for: Coptis wawushanensis (Ranunculaceae), a new species from Sichuan, China
Source: PhytoKeys. 2026 Mar 27;272:107–19. doi: 10.3897/phytokeys.272.162961 (PMC13049450; doi:10.3897/phytokeys.272.162961)
Supplement: Supplementary material 1 — Supplementary tables [file phytokeys-272-107_article-162961__-s001.zip › Supplementary material 1/Supplementary table 6.xlsx]

## Sheet: Sheet1
Table S6. Statistics of all datasets employed for the phylogenetic analysis of Coptis
Datasets	Alignment length [bp]	Alignment length no gaps [bp]	GC content (%)	No. of variable sites [bp]	No. of parsimony- informative sites [bp]
complete plastome	154279	144,293 (93.5273%)	0.3837	12,012 (7.79%)	10,275 (6.66%)
79PCGs	69486	67,572 (97.2455%)	0.3898	3,928 (5.65%)	3,359 (4.83%)
